# Supplementary material for: Benchmarking multi-ancestry prostate cancer polygenic risk scores in a real-world cohort
Source: PLoS Comput Biol. 2024 Apr 10;20(4):e1011990. doi: 10.1371/journal.pcbi.1011990 (PMC11034641; doi:10.1371/journal.pcbi.1011990)
Supplement: S1 Table — (XLSX) [file pcbi.1011990.s006.xlsx]

## Sheet: Sheet1
	Control	Case	p
n	207148	13097
ancestry (%)			<0.001
AFR	3523 (1.7)	323 (2.5)
EAS	6349 (3.1)	156 (1.2)
EUR	197276 (95.2)	12618 (96.3)
birth_year (mean (SD))	1951.64 (8.23)	1945.99 (5.51)	<0.001
bmi (mean (SD))	30.93 (11.19)	30.82 (10.97)	0.3
smoking_status (%)			<0.001
Current	26066 (12.6)	1168 (8.9)
Missing	206 (0.1)	13 (0.1)
Never	101256 (48.9)	6134 (46.8)
No Response	844 (0.4)	80 (0.6)
Previous	78776 (38.0)	5702 (43.5)
alcohol_status (%)			0.011
Current	193813 (93.6)	12353 (94.3)
Missing	207 (0.1)	13 (0.1)
Never	5516 (2.7)	308 (2.4)
No Response	315 (0.2)	13 (0.1)
Previous	7297 (3.5)	410 (3.1)
