# Supplementary material for: Benchmarking multi-ancestry prostate cancer polygenic risk scores in a real-world cohort
Source: PLoS Comput Biol. 2024 Apr 10;20(4):e1011990. doi: 10.1371/journal.pcbi.1011990 (PMC11034641; doi:10.1371/journal.pcbi.1011990)
Supplement: S2 Table — (XLSX) [file pcbi.1011990.s007.xlsx]

## Sheet: Sheet1
PGS ID	SNP count	Derivation Ancestry	Reference
PGS000030	147	100% European	[1]
PGS000348	72	88.4% Eurpoean	[2]
PGS000662	269	75.8% European	[3]
PGS000714	55	100% European	[4]
PGS000795	161	93.3% European	[5]
PGS001291	948	100% European	[6]
Reference
1. Schumacher FR, Al Olama AA, Berndt SI, Benlloch S, Ahmed M, Saunders EJ, et al. Association analyses of more than 140,000 men identify 63 new prostate cancer susceptibility loci. Nat Genet. 2018;50: 928–936. doi:10.1038/s41588-018-0142-8
2. Black MH, Li S, LaDuca H, Lo M, Chen J, Hoiness R, et al. Validation of a prostate cancer polygenic risk score. Prostate. 2020;80: 1314–1321. doi:10.1002/pros.24058
3. Conti DV, Darst BF, Moss LC, Saunders EJ, Sheng X, Chou A, et al. Trans-ancestry genome-wide association meta-analysis of prostate cancer identifies new susceptibility loci and informs genetic risk prediction. Nat Genet. 2021;53: 65–75. doi:10.1038/s41588-020-00748-0
4. Sipeky C, Talala KM, Tammela TLJ, Taari K, Auvinen A, Schleutker J. Prostate cancer risk prediction using a polygenic risk score. Sci Rep. 2020;10: 17075. doi:10.1038/s41598-020-74172-z
5. Kachuri L, Graff RE, Smith-Byrne K, Meyers TJ, Rashkin SR, Ziv E, et al. Pan-cancer analysis demonstrates that integrating polygenic risk scores with modifiable risk factors improves risk prediction. Nat Commun. 2020;11: 6084. doi:10.1038/s41467-020-19600-4
6. Tanigawa Y, Qian J, Venkataraman G, Justesen JM, Li R, Tibshirani R, et al. Significant sparse polygenic risk scores across 813 traits in UK Biobank. PLOS Genetics. 2022;18: e1010105. doi:10.1371/journal.pgen.1010105
