# Supplementary material for: Benchmarking multi-ancestry prostate cancer polygenic risk scores in a real-world cohort
Source: PLoS Comput Biol. 2024 Apr 10;20(4):e1011990. doi: 10.1371/journal.pcbi.1011990 (PMC11034641; doi:10.1371/journal.pcbi.1011990)
Supplement: S3 Table — (XLSX) [file pcbi.1011990.s008.xlsx]

## Sheet: Sheet1
	Training	Testing	p
n	146830	73415
type = Case (%)	8716 (5.9)	4381 (6.0)	0.777
ancestry (%)			0.1
AFR	2603 (1.8)	1243 (1.7)
EAS	4273 (2.9)	2232 (3.0)
EUR	139954 (95.3)	69940 (95.3)
birth_year (mean (SD))	1951.29 (8.20)	1951.35 (8.21)	0.07
bmi (mean (SD))	30.95 (11.24)	30.87 (11.05)	0.121
smoking_status (%)			0.102
Current	18002 (12.3)	9232 (12.6)
Missing	145 (0.1)	74 (0.1)
Never	71543 (48.7)	35847 (48.8)
No Response	601 (0.4)	323 (0.4)
Previous	56539 (38.5)	27939 (38.1)
alcohol_status (%)			0.619
Current	137397 (93.6)	68769 (93.7)
Missing	146 (0.1)	74 (0.1)
Never	3879 (2.6)	1945 (2.6)
No Response	212 (0.1)	116 (0.2)
Previous	5196 (3.5)	2511 (3.4)
