# Supplementary material for: Benchmarking multi-ancestry prostate cancer polygenic risk scores in a real-world cohort
Source: PLoS Comput Biol. 2024 Apr 10;20(4):e1011990. doi: 10.1371/journal.pcbi.1011990 (PMC11034641; doi:10.1371/journal.pcbi.1011990)
Supplement: S4 Table — (XLSX) [file pcbi.1011990.s009.xlsx]

## Sheet: Sheet1
mean values	Clump		PRScs		PRScsx		Impact		PolyFun		XPASS
	Nagelkerek R2	AUROC	Nagelkerek R2	AUROC	Nagelkerek R2	AUROC	Nagelkerek R2	AUROC	Nagelkerek R2	AUROC	Nagelkerek R2	AUROC
AFR	0.0106	0.5946	0.0102	0.5747	0.0223	0.587	0.012	0.5787	0.0052	0.5731	0.0039	0.5721
EAS	0.0115	0.6207	0.0133	0.6151	0.0193	0.6137	0.0059	0.5919	0.0101	0.6096	0.0031	0.5341
EUR	0.0592	0.6122	0.0658	0.6128	0.0672	0.6126	0.0459	0.5798	0.0337	0.5819	0.0074	0.535
Total	0.0615	0.6186	0.0514	0.6187	0.0633	0.6187	0.0445	0.5881	0.0333	0.5896	0.0065	0.5263
